# Supplementary material for: Inhibition of TREM1 attenuates myocardial ischemia-reperfusion injury-induced cardiomyocyte pyroptosis by suppressing the activation of the NF-κB signaling pathway
Source: PLoS One. 2026 Jan 9;21(1):e0340382. doi: 10.1371/journal.pone.0340382 (PMC12788684; doi:10.1371/journal.pone.0340382)
Supplement: S1 File — This zip file (fluorescence.zip) contains the original files of fluorescence imaging experiments. (ZIP) [file pone.0340382.s001.zip]

Archive with 68 entries (47 files):
- fluorescence/
- fluorescence/Hoechst-PI/
- fluorescence/Hoechst-PI/HR/
- fluorescence/Hoechst-PI/HR+LR12/
- fluorescence/Hoechst-PI/HR+LR12/HR+LR12 MG.png
- fluorescence/Hoechst-PI/HR+LR12/HR+LR12 PI.png
- fluorescence/Hoechst-PI/HR+LR12/HR+LR12.png
- fluorescence/Hoechst-PI/HR/HR MG.png
- fluorescence/Hoechst-PI/HR/HR PI.png
- fluorescence/Hoechst-PI/HR/HR.png
- fluorescence/Hoechst-PI/NC/
- fluorescence/Hoechst-PI/NC+LR12/
- fluorescence/Hoechst-PI/NC+LR12/NC+LR12 MG.png
- fluorescence/Hoechst-PI/NC+LR12/NC+LR12 PI.png
- fluorescence/Hoechst-PI/NC+LR12/NC+LR12.png
- fluorescence/Hoechst-PI/NC/NC MG.png
- fluorescence/Hoechst-PI/NC/NC PI.png
- fluorescence/Hoechst-PI/NC/NC.png
- fluorescence/Hoechst-PI/PI Hoechst.xlsx
- fluorescence/NF-KB confocal/
- fluorescence/NF-KB confocal/HR/
- fluorescence/NF-KB confocal/HR+LR12/
- fluorescence/NF-KB confocal/HR+LR12/Snap-426/
- fluorescence/NF-KB confocal/HR+LR12/Snap-426/Snap-426_c1+2.tif
- fluorescence/NF-KB confocal/HR+LR12/Snap-426/Snap-426_c1.tif
- fluorescence/NF-KB confocal/HR+LR12/Snap-426/Snap-426_c1_ORG.tif
- fluorescence/NF-KB confocal/HR+LR12/Snap-426/Snap-426_c2.tif
- fluorescence/NF-KB confocal/HR+LR12/Snap-426/Snap-426_c2_ORG.tif
- fluorescence/NF-KB confocal/HR/Snap-428/
- fluorescence/NF-KB confocal/HR/Snap-428/Snap-428_c1+2.tif
- fluorescence/NF-KB confocal/HR/Snap-428/Snap-428_c1.tif
- fluorescence/NF-KB confocal/HR/Snap-428/Snap-428_c1_ORG.tif
- fluorescence/NF-KB confocal/HR/Snap-428/Snap-428_c2.tif
- fluorescence/NF-KB confocal/HR/Snap-428/Snap-428_c2_ORG.tif
- fluorescence/NF-KB confocal/NC/
- fluorescence/NF-KB confocal/NC+LR12/
- fluorescence/NF-KB confocal/NC+LR12/Snap-411/
- fluorescence/NF-KB confocal/NC+LR12/Snap-411/Snap-411_c1+2.tif
- fluorescence/NF-KB confocal/NC+LR12/Snap-411/Snap-411_c1.tif
- fluorescence/NF-KB confocal/NC+LR12/Snap-411/Snap-411_c1_ORG.tif
- fluorescence/NF-KB confocal/NC+LR12/Snap-411/Snap-411_c2.tif
- fluorescence/NF-KB confocal/NC+LR12/Snap-411/Snap-411_c2_ORG.tif
- fluorescence/NF-KB confocal/NC/Snap-417/
- fluorescence/NF-KB confocal/NC/Snap-417/Snap-417_c1+2.tif
- fluorescence/NF-KB confocal/NC/Snap-417/Snap-417_c1.tif
- fluorescence/NF-KB confocal/NC/Snap-417/Snap-417_c1_ORG.tif
- fluorescence/NF-KB confocal/NC/Snap-417/Snap-417_c2.tif
- fluorescence/NF-KB confocal/NC/Snap-417/Snap-417_c2_ORG.tif
- fluorescence/NF-KB confocal/╣▓╛█╜╣.xlsx
- fluorescence/NLPR3 fluorescence/
- fluorescence/NLPR3 fluorescence/NLRP3/
- fluorescence/NLPR3 fluorescence/NLRP3 ╩2╛▌.xlsx
- fluorescence/NLPR3 fluorescence/NLRP3/HR/
- fluorescence/NLPR3 fluorescence/NLRP3/HR+PDTC/
- fluorescence/NLPR3 fluorescence/NLRP3/HR+PDTC/1_image_A.tif
- fluorescence/NLPR3 fluorescence/NLRP3/HR+PDTC/3_image_N21.tif
- fluorescence/NLPR3 fluorescence/NLRP3/HR+PDTC/Overlay_Maximum.tif
- fluorescence/NLPR3 fluorescence/NLRP3/HR/1_image_A.tif
- fluorescence/NLPR3 fluorescence/NLRP3/HR/3_image_N21.tif
- fluorescence/NLPR3 fluorescence/NLRP3/HR/Overlay_Maximum.tif
- fluorescence/NLPR3 fluorescence/NLRP3/NC/
- fluorescence/NLPR3 fluorescence/NLRP3/NC+PDTC/
- fluorescence/NLPR3 fluorescence/NLRP3/NC+PDTC/1_image_A.tif
- fluorescence/NLPR3 fluorescence/NLRP3/NC+PDTC/3_image_N21.tif
- fluorescence/NLPR3 fluorescence/NLRP3/NC+PDTC/Overlay_Maximum.tif
- fluorescence/NLPR3 fluorescence/NLRP3/NC/1_image_A.tif
- fluorescence/NLPR3 fluorescence/NLRP3/NC/3_image_N21.tif
- fluorescence/NLPR3 fluorescence/NLRP3/NC/Overlay_Maximum.tif
