# Supplementary material for: Inhibition of TREM1 attenuates myocardial ischemia-reperfusion injury-induced cardiomyocyte pyroptosis by suppressing the activation of the NF-κB signaling pathway
Source: PLoS One. 2026 Jan 9;21(1):e0340382. doi: 10.1371/journal.pone.0340382 (PMC12788684; doi:10.1371/journal.pone.0340382)
Supplement: S1 File — This zip file (fluorescence.zip) contains the original files of fluorescence imaging experiments. (ZIP) [file pone.0340382.s001.zip › fluorescence/Hoechst-PI/PI Hoechst.xlsx]

## Sheet: Sheet1
										Control	Control+LR12	HR	HR+LR12
								PI/Hoechst		0.111732	0.00425532	0.487179	0.0899281
										0.00515464	0.0557621	0.416667	0.0490956
										0.0209205	0.0204918	0.432927	0.0464481
