# Supplementary material for: Inhibition of TREM1 attenuates myocardial ischemia-reperfusion injury-induced cardiomyocyte pyroptosis by suppressing the activation of the NF-κB signaling pathway
Source: PLoS One. 2026 Jan 9;21(1):e0340382. doi: 10.1371/journal.pone.0340382 (PMC12788684; doi:10.1371/journal.pone.0340382)
Supplement: S1 File — This zip file (fluorescence.zip) contains the original files of fluorescence imaging experiments. (ZIP) [file pone.0340382.s001.zip › fluorescence/NF-KB confocal/╣▓╛█╜╣.xlsx]

## Sheet: Sheet1
							Control	Control+LR12	HR	HR+LR12
							426.674	434.59	1153.43	599.19
							512.866	379.639	797.59	439.89
							576.791	541.568	750.426	520.862
