# Supplementary material for: Inhibition of TREM1 attenuates myocardial ischemia-reperfusion injury-induced cardiomyocyte pyroptosis by suppressing the activation of the NF-κB signaling pathway
Source: PLoS One. 2026 Jan 9;21(1):e0340382. doi: 10.1371/journal.pone.0340382 (PMC12788684; doi:10.1371/journal.pone.0340382)
Supplement: S1 File — This zip file (fluorescence.zip) contains the original files of fluorescence imaging experiments. (ZIP) [file pone.0340382.s001.zip › fluorescence/NLPR3 fluorescence/NLRP3 ╩2╛▌.xlsx]

## Sheet: Sheet1
						Control	Control+PDTC	HR	HR+PDTC
						20.229	20.661	58.909	44.517
						17.612	17.554	52.635	39.899
						17.805	23.586	69.01	37.193
