# Supplementary material for: Inhibition of TREM1 attenuates myocardial ischemia-reperfusion injury-induced cardiomyocyte pyroptosis by suppressing the activation of the NF-κB signaling pathway
Source: PLoS One. 2026 Jan 9;21(1):e0340382. doi: 10.1371/journal.pone.0340382 (PMC12788684; doi:10.1371/journal.pone.0340382)
Supplement: S2 File — This zip file (C57.zip) includes the raw experimental materials related to the C57 mouse model. (ZIP) [file pone.0340382.s002.zip]

Archive with 28 entries (19 files):
- C57/
- C57/HE and IHC.pdf
- C57/IHC.xlsx
- C57/masson.pdf
- C57/TTC and ultrasound/
- C57/TTC and ultrasound/TTC/
- C57/TTC and ultrasound/TTC/IR/
- C57/TTC and ultrasound/TTC/IR/1.tiff
- C57/TTC and ultrasound/TTC/IR/2.tiff
- C57/TTC and ultrasound/TTC/IR/3.tiff
- C57/TTC and ultrasound/TTC/IR/4.tiff
- C57/TTC and ultrasound/TTC/IR/5.tiff
- C57/TTC and ultrasound/TTC/Sham/
- C57/TTC and ultrasound/TTC/Sham/1.tiff
- C57/TTC and ultrasound/TTC/Sham/2.tiff
- C57/TTC and ultrasound/TTC/Sham/3.tiff
- C57/TTC and ultrasound/TTC/Sham/4.tiff
- C57/TTC and ultrasound/TTC/Sham/5.tiff
- C57/TTC and ultrasound/TTC/TTC数据.xlsx
- C57/TTC and ultrasound/ultrasound/
- C57/TTC and ultrasound/ultrasound/IR/
- C57/TTC and ultrasound/ultrasound/IR/b210f58a2289480e60454f6f3b42a284.png
- C57/TTC and ultrasound/ultrasound/IR+LR12/
- C57/TTC and ultrasound/ultrasound/IR+LR12/611ef0a031ac4d33bb3ba18e1d26b5e5.png
- C57/TTC and ultrasound/ultrasound/sham/
- C57/TTC and ultrasound/ultrasound/sham/b67e3414cbbd37fbbde5bb2b266f0bc9.png
- C57/TTC and ultrasound/ultrasound/超声数据.xlsx
- C57/马松定量.xlsx
