# Supplementary material for: Inhibition of TREM1 attenuates myocardial ischemia-reperfusion injury-induced cardiomyocyte pyroptosis by suppressing the activation of the NF-κB signaling pathway
Source: PLoS One. 2026 Jan 9;21(1):e0340382. doi: 10.1371/journal.pone.0340382 (PMC12788684; doi:10.1371/journal.pone.0340382)
Supplement: S2 File — This zip file (C57.zip) includes the raw experimental materials related to the C57 mouse model. (ZIP) [file pone.0340382.s002.zip › C57/IHC.xlsx]

## Sheet: Sheet1
IHC
sham	IR	IR+lr12
0.092	3.669	0.204
0.091	0.612	0.592
0.126	1.774	0.699
0.119	3.213	0.166
0.118	1.14	0.272
0.094	0.721	0.152
