# Supplementary material for: Inhibition of TREM1 attenuates myocardial ischemia-reperfusion injury-induced cardiomyocyte pyroptosis by suppressing the activation of the NF-κB signaling pathway
Source: PLoS One. 2026 Jan 9;21(1):e0340382. doi: 10.1371/journal.pone.0340382 (PMC12788684; doi:10.1371/journal.pone.0340382)
Supplement: S2 File — This zip file (C57.zip) includes the raw experimental materials related to the C57 mouse model. (ZIP) [file pone.0340382.s002.zip › C57/TTC and ultrasound/TTC/TTC数据.xlsx]

## Sheet: Sheet1
					梗死面积	总面积	相对比
				sham	9222	152900	0.0603139	6.03139
				sham2	5784	82041	0.0705013	7.05013
				sham3	9313	203334	0.0458015	4.58015
				sham4	940	78374	0.0119938	1.19938
				sham5	834	48191	0.0173061	1.73061
				sham6	6143	138740	0.0442771	4.42771
				IR1	43826	145873	0.300439	30.0439
				IR2	46569	126343	0.368592	36.8592
				IR3	27351	90494	0.302241	30.2241
				IR4	11251	37516	0.299899	29.9899
				IR5	9629	30657	0.314088	31.4088
				IR6	27584	84182	0.327671	32.7671
