# Supplementary material for: Inhibition of TREM1 attenuates myocardial ischemia-reperfusion injury-induced cardiomyocyte pyroptosis by suppressing the activation of the NF-κB signaling pathway
Source: PLoS One. 2026 Jan 9;21(1):e0340382. doi: 10.1371/journal.pone.0340382 (PMC12788684; doi:10.1371/journal.pone.0340382)
Supplement: S2 File — This zip file (C57.zip) includes the raw experimental materials related to the C57 mouse model. (ZIP) [file pone.0340382.s002.zip › C57/TTC and ultrasound/ultrasound/超声数据.xlsx]

## Sheet: Sheet1
						EF	SF
					sham1	77.58	44.841
					sham2	80.73	48.146
					sham3	66.472	35.518
					sham4	77.89	45.786
					sham5	70.866	38.982
					sham6	66.668	36.114
					IR1	38.497	18.423
					IR2	37.654	17.739
					IR3	37.692	17.308
					IR4	33.089	15.709
					IR5	34.506	16.105
					IR6	36.686	17.23
					IR+LR12 1	48.313	23.585
					IR+LR12 2	45.054	22.166
					IR+LR12 3	54.168	27.598
					IR+LR12 4	41.402	19.739
					IR+LR12 5	54.106	27.817
					IR+LR12 6	51.725	26.281
