# Supplementary material for: Inhibition of TREM1 attenuates myocardial ischemia-reperfusion injury-induced cardiomyocyte pyroptosis by suppressing the activation of the NF-κB signaling pathway
Source: PLoS One. 2026 Jan 9;21(1):e0340382. doi: 10.1371/journal.pone.0340382 (PMC12788684; doi:10.1371/journal.pone.0340382)
Supplement: S2 File — This zip file (C57.zip) includes the raw experimental materials related to the C57 mouse model. (ZIP) [file pone.0340382.s002.zip › C57/马松定量.xlsx]

## Sheet: Sheet1
						sham	IR	IR+LR12
						0.000446315	0.125139	0.0131318
						0.000347625	0.20475	0.0510661
						0.00042805	0.14888	0.070669
