# Supplementary material for: Inhibition of TREM1 attenuates myocardial ischemia-reperfusion injury-induced cardiomyocyte pyroptosis by suppressing the activation of the NF-κB signaling pathway
Source: PLoS One. 2026 Jan 9;21(1):e0340382. doi: 10.1371/journal.pone.0340382 (PMC12788684; doi:10.1371/journal.pone.0340382)
Supplement: S3 File — This zip file (CCK8 和 LDH.zip) contains the original data files of cell viability (CCK8) and lactate dehydrogenase (LDH) detection. (ZIP) [file pone.0340382.s003.zip]

Archive with 5 entries (2 files):
- CCK8 and LDH/
- CCK8 and LDH/CCK8/
- CCK8 and LDH/CCK8/CCK8.xlsx
- CCK8 and LDH/LDH/
- CCK8 and LDH/LDH/LDH.xlsx
