# Supplementary material for: Inhibition of TREM1 attenuates myocardial ischemia-reperfusion injury-induced cardiomyocyte pyroptosis by suppressing the activation of the NF-κB signaling pathway
Source: PLoS One. 2026 Jan 9;21(1):e0340382. doi: 10.1371/journal.pone.0340382 (PMC12788684; doi:10.1371/journal.pone.0340382)
Supplement: S3 File — This zip file (CCK8 和 LDH.zip) contains the original data files of cell viability (CCK8) and lactate dehydrogenase (LDH) detection. (ZIP) [file pone.0340382.s003.zip › CCK8 and LDH/CCK8/CCK8.xlsx]

## Sheet: Sheet1
					control	control+LR12	HR	HR+LR12
					104.175	110.29	57.991	72.6938
					90.8662	95.2866	59.4645	78.5083
					110.021	98.8038	63.4095	72.9473
					94.938	104.983	53.0004	78.9678
					111.273	114.679	53.2222	74.4682
					119.622	105.189	63.1877	66.0871
					109.165	114.917	53.6024	77.3042
					119.004	100.277	48.0889	72.266
					92.3603	90.9844	51.6406	64.4175
					113.968	99.4368	66.2017	60.8944
					96.458	107.481	64.2965	57.5679
					97.214	94.0841	55.8139	60.6978
