# Supplementary material for: Inhibition of TREM1 attenuates myocardial ischemia-reperfusion injury-induced cardiomyocyte pyroptosis by suppressing the activation of the NF-κB signaling pathway
Source: PLoS One. 2026 Jan 9;21(1):e0340382. doi: 10.1371/journal.pone.0340382 (PMC12788684; doi:10.1371/journal.pone.0340382)
Supplement: S3 File — This zip file (CCK8 和 LDH.zip) contains the original data files of cell viability (CCK8) and lactate dehydrogenase (LDH) detection. (ZIP) [file pone.0340382.s003.zip › CCK8 and LDH/LDH/LDH.xlsx]

## Sheet: Sheet1
				KB	control	control+LR12	HR	HR+LR12
				0.1562	0.3948	0.3794	0.6752	0.5199
				0.1547	0.3553	0.5154	0.6766	0.5253
				0.1587	0.3346	0.3877	0.6109	0.5066
				0.158	0.3917	0.4866	0.6928	0.5093
